# Supplementary material for: Imported Malaria in Portugal: Prevalence of Polymorphisms in the Anti-Malarial Drug Resistance Genes pfmdr1 and pfk13
Source: Microorganisms. 2021 Sep 28;9(10):2045. doi: 10.3390/microorganisms9102045 (PMC8538333; doi:10.3390/microorganisms9102045)
Supplement: Supplementary file 1 [file microorganisms-09-02045-s001.zip]

Archive with 1 entries (1 files):
- microorganisms-1385552-supplementary.pdf
